# Supplementary material for: Mind the Queue: A Case Study in Visualizing Heterogeneous Behavioral Patterns in Livestock Sensor Data Using Unsupervised Machine Learning Techniques
Source: Front Vet Sci. 2020 Aug 13;7:523. doi: 10.3389/fvets.2020.00523 (PMC7518149; doi:10.3389/fvets.2020.00523)
Supplement: Supplementary file 1 [file Data_Sheet_1.ZIP]

Archive with 17 entries (14 files):
- DiffMap/
- DiffMap/.DS_Store
- __MACOSX/
- __MACOSX/DiffMap/
- __MACOSX/DiffMap/._.DS_Store
- DiffMap/All_Median_D123.html
- __MACOSX/DiffMap/._All_Median_D123.html
- DiffMap/All_Median_D345.html
- __MACOSX/DiffMap/._All_Median_D345.html
- DiffMap/All_IQR_D234.html
- __MACOSX/DiffMap/._All_IQR_D234.html
- DiffMap/All_IQR_D345.html
- __MACOSX/DiffMap/._All_IQR_D345.html
- DiffMap/All_Median_D234.html
- __MACOSX/DiffMap/._All_Median_D234.html
- DiffMap/All_IQR_D123.html
- __MACOSX/DiffMap/._All_IQR_D123.html
