# Supplementary material for: Mind the Queue: A Case Study in Visualizing Heterogeneous Behavioral Patterns in Livestock Sensor Data Using Unsupervised Machine Learning Techniques
Source: Front Vet Sci. 2020 Aug 13;7:523. doi: 10.3389/fvets.2020.00523 (PMC7518149; doi:10.3389/fvets.2020.00523)
Supplement: Supplementary file 2 [file Data_Sheet_2.ZIP]

Archive with 208 entries (205 files):
- Milking Yield/
- Milking Yield/Cow_98771.jpg
- Milking Yield/Cow_32607.jpg
- Milking Yield/Cow_55887.jpg
- Milking Yield/Cow_97907.jpg
- Milking Yield/Cow_9185.jpg
- Milking Yield/Cow_20216.jpg
- Milking Yield/Cow_33518.jpg
- Milking Yield/Cow_26934.jpg
- Milking Yield/Cow_31904.jpg
- Milking Yield/Cow_677.jpg
- Milking Yield/Cow_23325.jpg
- Milking Yield/Cow_55516.jpg
- Milking Yield/Cow_19052.jpg
- Milking Yield/Cow_449.jpg
- __MACOSX/
- __MACOSX/Milking Yield/
- __MACOSX/Milking Yield/._Cow_449.jpg
- Milking Yield/Cow_1135.jpg
- Milking Yield/Cow_27221.jpg
- Milking Yield/Cow_13812.jpg
- Milking Yield/Cow_55648.jpg
- Milking Yield/Cow_16229.jpg
- Milking Yield/Cow_31867.jpg
- Milking Yield/Cow_13344.jpg
- Milking Yield/Cow_63106.jpg
- Milking Yield/Cow_23720.jpg
- Milking Yield/Cow_46769.jpg
- Milking Yield/Cow_27340.jpg
- Milking Yield/Cow_49670.jpg
- Milking Yield/Cow_1454.jpg
- Milking Yield/Cow_21292.jpg
- Milking Yield/Cow_21906.jpg
- Milking Yield/Cow_98777.jpg
- Milking Yield/Cow_97444.jpg
- Milking Yield/Cow_19484.jpg
- Milking Yield/Cow_13630.jpg
- Milking Yield/Cow_26853.jpg
- Milking Yield/.DS_Store
- __MACOSX/Milking Yield/._.DS_Store
- Milking Yield/Cow_25816.jpg
- Milking Yield/Cow_13426.jpg
- Milking Yield/Cow_55467.jpg
- Milking Yield/Cow_1521.jpg
- Milking Yield/Cow_31889.jpg
- Milking Yield/Cow_2558.jpg
- Milking Yield/Cow_13802.jpg
- Milking Yield/Cow_98038.jpg
- Milking Yield/Cow_27423.jpg
- Milking Yield/Cow_26067.jpg
- Milking Yield/Cow_10500.jpg
- Milking Yield/Cow_13814.jpg
- Milking Yield/Cow_1090.jpg
- Milking Yield/Cow_49065.jpg
- Milking Yield/Cow_18175.jpg
- Milking Yield/Cow_46021.jpg
- Milking Yield/Cow_6477.jpg
- Milking Yield/Cow_1431.jpg
- Milking Yield/Cow_55562.jpg
- Milking Yield/Cow_27335.jpg
- Milking Yield/Cow_16739.jpg
- Milking Yield/Cow_10837.jpg
- Milking Yield/Cow_19185.jpg
- Milking Yield/Cow_1545.jpg
- Milking Yield/Cow_9130.jpg
- Milking Yield/Cow_53933.jpg
- Milking Yield/Cow_1034.jpg
- Milking Yield/Cow_55832.jpg
- Milking Yield/Cow_18649.jpg
- Milking Yield/Cow_34360.jpg
- Milking Yield/Cow_13907.jpg
- Milking Yield/Cow_55952.jpg
- Milking Yield/Cow_1424.jpg
- Milking Yield/Cow_26228.jpg
- Milking Yield/Cow_7057.jpg
- Milking Yield/Cow_4562.jpg
- Milking Yield/Cow_11690.jpg
- Milking Yield/Cow_98739.jpg
- Milking Yield/Cow_8204.jpg
- Milking Yield/Cow_13469.jpg
- Milking Yield/Cow_13496.jpg
- Milking Yield/Cow_13482.jpg
- Milking Yield/Cow_26983.jpg
- Milking Yield/Cow_7708.jpg
- Milking Yield/Cow_58524.jpg
- Milking Yield/Cow_55389.jpg
- Milking Yield/Cow_4407.jpg
- Milking Yield/Cow_27050.jpg
- Milking Yield/Cow_55773.jpg
- Milking Yield/Cow_34372.jpg
- Milking Yield/Cow_1393.jpg
- Milking Yield/Cow_2129.jpg
- Milking Yield/Cow_10985.jpg
- Milking Yield/Cow_20311.jpg
- Milking Yield/Cow_1839.jpg
- Milking Yield/Cow_23630.jpg
- Milking Yield/Cow_64584.jpg
- Milking Yield/Cow_13485.jpg
- Milking Yield/Cow_27091.jpg
- Milking Yield/Cow_97974.jpg
- Milking Yield/Cow_1025.jpg
- Milking Yield/Cow_9323.jpg
- Milking Yield/Cow_34359.jpg
- Milking Yield/Cow_1421.jpg
- Milking Yield/Cow_96539.jpg
- Milking Yield/Cow_53683.jpg
- Milking Yield/Cow_29885.jpg
- Milking Yield/Cow_4965.jpg
- Milking Yield/Cow_34368.jpg
- Milking Yield/Cow_46926.jpg
- Milking Yield/Cow_13933.jpg
- Milking Yield/Cow_19403.jpg
- Milking Yield/Cow_25846.jpg
- Milking Yield/Cow_25853.jpg
- Milking Yield/Cow_757.jpg
- Milking Yield/Cow_34369.jpg
- Milking Yield/Cow_13267.jpg
- Milking Yield/Cow_17001.jpg
- Milking Yield/Cow_45551.jpg
- Milking Yield/Cow_34380.jpg
- Milking Yield/Cow_594.jpg
- Milking Yield/Cow_55391.jpg
- Milking Yield/Cow_63811.jpg
- Milking Yield/Cow_2053.jpg
- Milking Yield/Cow_13460.jpg
- Milking Yield/Cow_20531.jpg
- Milking Yield/Cow_2457.jpg
- Milking Yield/Cow_65469.jpg
- Milking Yield/Cow_23428.jpg
- Milking Yield/Cow_29868.jpg
- Milking Yield/Cow_6635.jpg
- Milking Yield/Cow_11298.jpg
- Milking Yield/Cow_6580.jpg
- Milking Yield/Cow_13470.jpg
- Milking Yield/Cow_55425.jpg
- Milking Yield/Cow_55785.jpg
- Milking Yield/Cow_1198.jpg
- Milking Yield/Cow_13920.jpg
- Milking Yield/Cow_1371.jpg
- Milking Yield/Cow_45757.jpg
- Milking Yield/Cow_14256.jpg
- Milking Yield/Cow_2134.jpg
- Milking Yield/Cow_33199.jpg
- Milking Yield/Cow_13936.jpg
- Milking Yield/Cow_13077.jpg
- Milking Yield/Cow_13467.jpg
- Milking Yield/Cow_1038.jpg
- Milking Yield/Cow_1951.jpg
- Milking Yield/Cow_98737.jpg
- Milking Yield/Cow_34350.jpg
- Milking Yield/Cow_9048.jpg
- Milking Yield/Cow_23461.jpg
- Milking Yield/Cow_65346.jpg
- Milking Yield/Cow_443.jpg
- Milking Yield/Cow_32949.jpg
- Milking Yield/Cow_5.jpg
- Milking Yield/Cow_18781.jpg
- Milking Yield/Cow_22179.jpg
- Milking Yield/Cow_26451.jpg
- Milking Yield/Cow_55454.jpg
- Milking Yield/Cow_64879.jpg
- Milking Yield/Cow_13429.jpg
- Milking Yield/Cow_33908.jpg
- Milking Yield/Cow_97933.jpg
- Milking Yield/Cow_55482.jpg
- Milking Yield/Cow_2219.jpg
- Milking Yield/Cow_13831.jpg
- Milking Yield/Cow_55723.jpg
- Milking Yield/Cow_26901.jpg
- Milking Yield/Cow_16829.jpg
- Milking Yield/Cow_26068.jpg
- Milking Yield/Cow_63911.jpg
- Milking Yield/Cow_45724.jpg
- Milking Yield/Cow_1114.jpg
- Milking Yield/Cow_33513.jpg
- Milking Yield/Cow_23502.jpg
- Milking Yield/Cow_45877.jpg
- Milking Yield/Cow_1511.jpg
- Milking Yield/Cow_13826.jpg
- Milking Yield/Cow_13946.jpg
- Milking Yield/Cow_13952.jpg
- Milking Yield/Cow_7941.jpg
- Milking Yield/Cow_47122.jpg
- Milking Yield/Cow_13956.jpg
- Milking Yield/Cow_13836.jpg
- Milking Yield/Cow_18787.jpg
- Milking Yield/Cow_9363.jpg
- Milking Yield/Cow_10318.jpg
- Milking Yield/Cow_6285.jpg
- Milking Yield/Cow_13407.jpg
- Milking Yield/Cow_62002.jpg
- Milking Yield/Cow_22234.jpg
- Milking Yield/Cow_18802.jpg
- Milking Yield/Cow_48576.jpg
- Milking Yield/Cow_47692.jpg
- Milking Yield/Cow_23314.jpg
- Milking Yield/Cow_50307.jpg
- Milking Yield/Cow_18828.jpg
- Milking Yield/Cow_63530.jpg
- Milking Yield/Cow_26905.jpg
- Milking Yield/Cow_48617.jpg
- Milking Yield/Cow_13808.jpg
- Milking Yield/Cow_23049.jpg
- Milking Yield/Cow_96023.jpg
- Milking Yield/Cow_65154.jpg
- Milking Yield/Cow_55524.jpg
- Milking Yield/Cow_22948.jpg
- Milking Yield/Cow_645.jpg
