# Supplementary material for: Mind the Queue: A Case Study in Visualizing Heterogeneous Behavioral Patterns in Livestock Sensor Data Using Unsupervised Machine Learning Techniques
Source: Front Vet Sci. 2020 Aug 13;7:523. doi: 10.3389/fvets.2020.00523 (PMC7518149; doi:10.3389/fvets.2020.00523)
Supplement: Supplementary file 3 [file Data_Sheet_3.ZIP]

Archive with 18 entries (15 files):
- MeanPlots/
- MeanPlots/Ruminating_Cyc.jpg
- MeanPlots/Activity_Long.jpg
- MeanPlots/HighActivity_Cyc.jpg
- MeanPlots/Ruminating_Long.jpg
- MeanPlots/NonActivity_Cyc.jpg
- MeanPlots/HighActivity_Long.jpg
- MeanPlots/NonActivity_Long.jpg
- MeanPlots/Eating_Cyc.jpg
- MeanPlots/Activity_Cyc.jpg
- __MACOSX/
- __MACOSX/MeanPlots/
- __MACOSX/MeanPlots/._Activity_Cyc.jpg
- MeanPlots/Temperature_Cyc.jpg
- __MACOSX/MeanPlots/._Temperature_Cyc.jpg
- MeanPlots/Temperature_Long.jpg
- __MACOSX/MeanPlots/._Temperature_Long.jpg
- MeanPlots/Eating_Long.jpg
