# Supplementary material for: Mind the Queue: A Case Study in Visualizing Heterogeneous Behavioral Patterns in Livestock Sensor Data Using Unsupervised Machine Learning Techniques
Source: Front Vet Sci. 2020 Aug 13;7:523. doi: 10.3389/fvets.2020.00523 (PMC7518149; doi:10.3389/fvets.2020.00523)
Supplement: Supplementary file 4 [file Data_Sheet_4.ZIP]

Archive with 16 entries (13 files):
- Tubeplots/
- Tubeplots/Eating_Group2.html
- Tubeplots/Rumination_Group1.html
- Tubeplots/Active_Group2.html
- Tubeplots/.DS_Store
- __MACOSX/
- __MACOSX/Tubeplots/
- __MACOSX/Tubeplots/._.DS_Store
- Tubeplots/HighActive_Group2.html
- Tubeplots/Nonactive_Group1.html
- Tubeplots/Nonactive_Group2.html
- Tubeplots/HighActive_Group1.html
- Tubeplots/Active_Group1.html
- __MACOSX/Tubeplots/._Active_Group1.html
- Tubeplots/Eating_Group1.html
- Tubeplots/Rumination_Group2.html
