# Supplementary material for: Mind the Queue: A Case Study in Visualizing Heterogeneous Behavioral Patterns in Livestock Sensor Data Using Unsupervised Machine Learning Techniques
Source: Front Vet Sci. 2020 Aug 13;7:523. doi: 10.3389/fvets.2020.00523 (PMC7518149; doi:10.3389/fvets.2020.00523)
Supplement: Supplementary file 6 [file Data_Sheet_6.ZIP]

Archive with 1 entries (1 files):
- Supplemental_Materials.html
